# Supplementary material for: Effects of Inner-Row Ground Management on the Volatomics of ‘Cabernet Sauvignon’ Grapes and Wines in the Region of the Eastern Foothills of the Ningxia Helan Mountains in Northwest China
Source: Foods. 2023 Jun 23;12(13):2472. doi: 10.3390/foods12132472 (PMC10340216; doi:10.3390/foods12132472)
Supplement: Supplementary file 1 [file foods-12-02472-s001.zip]

Archive with 2 entries (2 files):
- foods-2436709-supplementary/Supplementary figures.pdf
- foods-2436709-supplementary/Supplementary tables.xlsx
