# Supplementary material for: Effects of Inner-Row Ground Management on the Volatomics of ‘Cabernet Sauvignon’ Grapes and Wines in the Region of the Eastern Foothills of the Ningxia Helan Mountains in Northwest China
Source: Foods. 2023 Jun 23;12(13):2472. doi: 10.3390/foods12132472 (PMC10340216; doi:10.3390/foods12132472)
Supplement: Supplementary file 1 [file foods-12-02472-s001.zip › foods-2436709-supplementary/Supplementary tables.xlsx]

## Sheet: Sheet1
	Supplementary Table S1. Summary of meteorological data of Helan mountain during 2016 and 2017
	Vintage	Degree days (°C)	Sunshine hours (h)	Rainfall (mm)
	2016	1923.4	1851.7	237.9
	2017	1951.3	1876.8	188.9
	Degree days: based on 10 °C

## Sheet: Sheet2
	Supplementary Table 2. The influence of covering grass and film cultivation on phenological stage
	Stage	2016			2017
		CK	Grass	Film	CK	Grass	Film
	Bud break (E-L 14)	5.1	5.1	5.1	4.28	4.28	4.28
	Anthesis (E-L 19)	5.23	5.23	5.23	5.23	5.23	5.23
	Fruit set (E-L 27)	6.3	6.3	6.3	6.3	6.3	6.3
	Begin veraison (E-L 35)	7.21	7.24	7.26	7.21	7.25	7.31
	Post veraison (E-L 36)	8.4	8.8	8.1	8.9	8.1	8.11
	Harvest (E-L 38)	10.7	10.7	10.7	10.7	10.7	10.7

## Sheet: Sheet3
	Supplementary Table 3. Composing factors of productivity and yield of Cabernet Sauvignon by different cover
	Parameters	2016			2017
		CK	Grass	Film	CK	Grass	Mulch
	Fructification coefficient	1.6±0.02a	1.61±0.03a	1.52±0.04b	1.67±0.02a	1.62±0.06a	1.56±0.12a
	Cluster weight (g)	122.77±1.98a	117.35±4.57a	123.34±5.66a	125.64±0.9a	115.26±16.42a	132±5.86a
	Yield per vine (kg)	4.96±0.27a	4.97±0.19a	5.18±0.2a	5.21±0.44a	5.27±0.82a	5.74±0.34a
	All values are reported as means ± SD of three biological replicates. Different letters within a vintage indicate significant differences among berries (Duncan’s multiple range test at p < 0.05).

## Sheet: Sheet4
	Supplementary Table 4. Physicochemical parameters of wine in different treatments during two stages
	Wine stages	Parameters	2016			2017
			CK	Grass	Film	CK	Grass	Film
	Post alcoholic fermentation	Residual sugar (g/L)	4.5±0.13a	4.5±0.17a	4.5±0.2a	2.2±0.15ab	2.5±0.01a	2±0b
		Total acids (g/L)	5.3±0.31c	6.1±0.1b	6.5±0.12a	7.8±0.52ab	7.2±0.24b	8±0.09a
		pH	3.63±0.21a	3.55±0.26a	3.51±0.08a	3.45±0.18a	3.45±0a	3.45±0.16a
		Volatile acids (g/L)	0.3±0a	0.34±0.01a	0.39±0.02a	0.26±0.01a	0.23±0.01ab	0.24±0.01ab
		Alcohol (%vol)	13.8±0.57ab	14±0.44a	13.8±0.79ab	14.2±0.21a	14.3±0.13a	13.4±0.12b
	Post malolactic fermentation	Total acids (g/L)	6.4±0.46ab	6.8±0.11a	5.6±0.43b	6.6±0.03ab	6.9±0.16a	6.4±0.2ab
		pH	3.86±0.15a	3.86±0.23a	3.98±0.18a	3.6±0.06a	3.59±0.08a	3.64±0.24a
		Volatile acids (g/L)	0.45±0.02a	0.39±0.01b	0.46±0.01a	0.49±0a	0.48±0.03a	0.51±0.03a
		Alcohol (%vol)	14±0.56a	14±0.87a	14.1±0.13a	14.4±0.44a	14.4±1.05a	13.6±0.62ab
	All values are reported as means ± SD of three biological replicates. Different letters within a vintage indicate significant differences among berries (Duncan’s multiple range test at p < 0.05).

## Sheet: Sheet5
	Supplementary Table 5. Concentration of free volatile compounds in the commercially harvested grape berries under cover grass and film cultivation (μg/L)
		Compounds	Categories	2016			2017
				CK	Grass	Film	CK	Grass	Film
	a2	1-Hexanol	C6/C9 compounds	87.56±5.99b	84.67±3.26b	113.03±2.09a	116.41±4.15A	118.67±2.96A	122.9±8.52A
	a3	(E)-3-Hexen-1-ol		3.66±0.22a	3.55±0.28a	2.66±0.28b	7.52±0.27A	7.31±0.33A	8.02±0.72A
	a4	(Z)-3-Hexen-1-ol		67.93±5.08a	63.77±3.31ab	55.49±4.09b	56.6±2.98A	57.18±4.85A	34.82±1.33B
	a5	(E)-2-Hexen-1-ol		144.48±4.06a	128.32±4.56b	93.55±7.67c	116.16±7.9C	142.61±11.73B	164.94±7.59A
	a6	(Z)-2-Hexen-1-ol		1.78±0.37a	1.87±0.2a	1.52±0.02a	3.06±0.25B	4±0.56A	2.4±0.4B
	b1	Hexanal		5523.29±275.52b	5657.71±265.54b	7443.94±311.09a	6668.32±255.62B	6684.66±366.78B	7593.45±291.13A
	b2	(E)-2-Hexen-1-al		4669.97±234.66c	5201.12±341.98b	5912.92±188.12a	7157.19±320.44B	7425.56±572.47AB	8245.44±351.32A
	b4	(E)-2-Hepten-1-al		tr	tr	tr	0.11±0.03A	0.1±0.02A	0.11±0.01A
	g5	Benzyl alcohol	Higher alcohols	83.56±9.03a	76.28±7.84a	71.75±3.7a	56.57±2.22A	58.83±6.54A	45.58±4.7B
	g6	Phenethyl alcohol		60.53±3.35a	59.34±4.66a	46.01±2.43b	54.94±1.98AB	60.62±2.78A	51.46±4.8B
	a1	2-Heptanol		0.95±0.17a	0.97±0.06a	1±0.03a	0.76±0.07A	0.73±0.1A	0.72±0.05A
	a8	1-Heptanol		tr	tr	tr	0.59±0.18B	1.2±0.11A	0.71±0.18B
	a7	1-Octen-3-ol		0.61±0.17a	tr	tr	1.02±0.23A	1.19±0.14A	0.82±0.17A
	a9	1-Octenol		1.75±0.13a	1.62±0.07a	1.65±0.07a	1.68±0.07A	1.54±0.06A	1.51±0.12A
	a10	1-Decanol		tr	0.52±0a	tr	0.22±0.09A	tr	tr
	f1	1-Butanol		0.17±0.03a	0.19±0.05a	0.13±0.03a	0.27±0.05A	0.23±0.04AB	0.17±0.03B
	f2	Pentanol		tr	tr	tr	3.03±0.41A	tr	2.88±0.13A
	f3	Isopentanol		tr	tr	tr	0.28±0.05A	tr	tr
	f4	3-Ethyl-4-methylpenta-1-ol		0.91±0.15b	1.29±0.12a	0.68±0.26b	1.88±0.33B	2.99±0.19A	1.46±0.65B
	b3	Octanal	Acids	1.7±0.14a	1.42±0.17a	1.41±0.22a	1.14±0.09A	1.02±0.09A	1.08±0.08A
	b5	Nonanal		1.56±0.33a	1.43±0.06a	1.37±0.18a	1.26±0.18A	1.16±0.06A	0.95±0.27A
	b6	Decanal		2.06±0.34a	2.07±0.32a	2.67±0.23a	1.17±0.12A	1.29±0.07A	1.21±0.05A
	c1	Hexanoic acid		71.93±2.33b	72.44±1.74b	77.72±1.71a	54.56±2.36A	51.15±2.45A	53.58±1.49A
	c2	Octanoic acid		28.18±1.39a	33.22±2.71a	30.24±3.42a	45.55±1.75A	46.81±2.57A	49.92±2.64A
	c3	(E)-2-Hexenoic acid		1.77±0.41a	1.59±0.11ab	1.17±0.13b	1.75±0.12A	1.77±0.1A	1.23±0.12B
	d1	Ethyl caproate	Esters	0.36±0.06a	0.3±0.02a	0.3±0.03a	0.25±0.06B	0.46±0.01A	0.31±0.07B
	d2	(Z)-3-Hexenyl acetate		tr	tr	tr	0.13±0.02A	0.11±0.02AB	0.09±0.02B
	d3	Hexyl acetate		0.61±0.05b	1.37±0.29a	0.69±0.17b	0.58±0.39B	4.05±0.03A	0.85±0.09B
	d4	Ethyl octanoate		0.62±0.08a	0.8±0.16a	0.69±0.05a	1.02±0.05B	1.31±0.11A	1.38±0.11A
	g1	Styrene	Benzenes	7.23±0.51a	6.51±0.28a	7.12±0.26a	5.72±0.54A	5.51±0.09A	5.08±0.34A
	g2	Benzaldehyde		12.84±1.56ab	14.25±1.31a	11.04±1.4b	9.94±0.93A	10.93±0.46A	10.27±0.08A
	g3	Phenylacetaldehyde		82.11±6.33a	76.46±3.13a	65.21±2.32b	45.81±1.51A	45.26±1.44A	31.82±0.99B
	g4	3,4-Dimethylbenzaldehyde		6.89±1.11a	6.72±0.39a	7.25±0.58a	12.56±0.93A	10.63±1B	12.18±0.71AB
	g7	4-Methylphenol		0.92±0.05a	0.77±0.11a	0.88±0.06a	0.85±0.2A	1.02±0.22A	1.1±0.12A
	g8	Phenol		11.45±1.79b	17.03±1.29a	12.56±2.35b	14.59±0.77A	15.39±1.02A	13.9±0.64A
	g9	4-Ethylphenol		0.81±0b	2.13±0.36a	tr	tr	0.23±0.03A	0.3±0A
	k1	β-Myrcene	Terpenes	tr	tr	tr	tr	0.49±0A	tr
	k2	D-Limonene		tr	0.65±0a	tr	0.38±0.07B	0.75±0.15A	0.26±0.08B
	k3	Cineole		0.67±0a	0.79±0.11a	tr	0.38±0A	0.36±0.04A	0.35±0.03A
	k4	γ-Terpinene		tr	tr	tr	0.8±0.06B	0.92±0.03A	0.83±0.05B
	k5	Linalool		1.23±0.16b	2.5±0.08a	1.15±0.15b	0.61±0.07B	0.86±0.04A	0.45±0.08C
	k6	Hotrienol		0.19±0.06a	0.21±0.03a	0.19±0.02a	0.3±0.02A	0.32±0.07A	0.23±0.04A
	k7	α-Terpineol		0.15±0.1a	0.33±0.03a	0.23±0.11a	0.24±0.07B	0.37±0.03A	0.21±0.04B
	k8	Citronellol		0.71±0.12b	1.15±0.05a	0.56±0.12b	tr	0.18±0A	tr
	k9	Nerol		tr	tr	tr	tr	tr	tr
	k10	Geraniol		7.06±0.63b	8.89±0.55a	6.93±0.39b	8.86±0.31A	8.68±0A	8.68±0A
	m1	Vitispirane A	Norisoprenoids	tr	tr	tr	0.72±0.08A	0.46±0.15B	0.73±0.03A
	m2	Vitispirane B		tr	0.2±0a	tr	tr	0.63±0A	0.47±0.14A
	m3	β-Cyclociral		0.57±0.07a	0.54±0.04a	0.53±0.09a	tr	0.13±0A	tr
	m4	TDN		0.31±0.04b	0.49±0.05a	0.22±0.05b	0.3±0.03A	0.15±0.03B	0.18±0.07B
	m5	(Z)-β-Damascenone		tr	0.31±0a	tr	0.13±0B	0.43±0.01A	tr
	m6	(E)-β-Damascenone		1.56±0.23b	2.95±0.18a	1.23±0.17b	2.25±0.14B	4.5±0.1A	2.2±0.24B
	m7	Geranylacetone		1±0.06b	1.52±0.04a	0.99±0.05b	1.28±0.04A	1.27±0.07A	1.22±0.01A
	m8	β-Ionone		0.9±0.12b	1.82±0.11a	0.73±0.07b	1.26±0.1B	2.39±0.03A	1.22±0.17B
		Total volatile compounds	Total	10892.54±557b	11542.08±645.650b	13977.41±534.210a	14461±608.330B	14788.41±980.180B	16479.67±680.650A
	All values are reported as means ± SD of three biological replicates. Different letters within a vintage indicate significant differences among berries (Duncan’s multiple range test at p < 0.05). 'tr' indicates trace amount.

## Sheet: Sheet6
	Supplementary Table 6. Concentration of bound volatile compounds in the commercially harvested grape berries under cover grass and film cultivation (μg/L)
		Compounds	Categories	2016			2017
				CK	Grass	Film	CK	Grass	Film
	a2	1-Hexanol	C6/C9 compounds	36.5±1.04c	44.47±2.47b	50.24±2.83a	48.32±2.71B	47.59±4.83B	59.34±3.54A
	a3	(E)-3-Hexen-1-ol		24.89±2.93b	22.78±1.89b	30.08±2.28a	28.37±5.16B	19.26±3.82C	41.63±1.72A
	a4	(Z)-3-Hexen-1-ol		26.29±2.51b	24.49±1.22b	35.65±2.4a	31.2±1.51AB	28.27±2.25B	35.37±2.42A
	a5	(E)-2-Hexen-1-ol		39.98±2.48b	55.78±2.46a	45.32±3.7b	45.55±4.24B	46.54±2.57B	55.44±2.37A
	a6	(Z)-2-Hexen-1-ol		12.51±1.23a	9.1±1.41b	15.44±2.11a	4±0.26A	3.9±0.19A	3.67±0.3A
	b1	Hexanal		12.83±3.71b	18±5.11ab	21.95±1.34a	tr	tr	tr
	b2	(E)-2-Hexen-1-al		5.75±1.01a	5.42±0.43a	6.49±0.21a	6.96±1.25A	7.57±0.55A	7.27±0.94A
	b4	(E)-2-Hepten-1-al		tr	0.38±0a	tr	tr	tr	tr
	g5	Benzyl alcohol	Higher alcohols	236.77±6.99b	227.38±10.22b	268.3±18.22a	470.22±9.8AB	456.58±9.84B	484.8±7.01A
	g6	Phenethyl alcohol		139.65±22.07b	176.24±26.24ab	194.92±13.81a	533.39±10.78B	544.81±10.33B	646.69±11.92A
	a1	2-Heptanol		2.47±0.17a	2.14±0.12b	2.69±0.17a	4.2±0.57A	4.21±0.62A	3.4±0.24A
	a8	1-Heptanol		1.95±0.25a	1.72±0.12a	1.32±0.06b	2.73±0.24B	3.11±0.16A	1.95±0.14C
	a7	1-Octen-3-ol		0.91±0.12a	1.18±0.37a	0.9±0.21a	1.52±0.12A	0.42±0.13C	0.82±0.16B
	a9	1-Octenol		1.4±0.08a	1.26±0.16a	1.17±0.08a	2.4±0.53A	2.46±0.32A	1.96±0.3A
	a10	1-Decanol		1.42±0.17a	1.2±0.15ab	0.96±0.16b	tr	2±0.03A	tr
	f1	1-Butanol		187.48±11.86a	156.89±9.01b	181.61±3.92a	436.68±12.64B	477.63±10.55A	402.11±11.55C
	f2	Pentanol		23.17±1.08b	20.45±1.08c	26.68±1.5a	18.66±0.56B	17.53±0.87B	20.93±0.96A
	f3	Isopentanol		111.34±2.67a	104.01±3.33a	96.21±4.88b	183.61±4.63B	200.51±6.01A	172.39±3.42C
	f4	3-Ethyl-4-methylpenta-1-ol		tr	tr	tr	tr	tr	tr
	b3	Octanal	Acids	tr	tr	tr	1.34±0.14A	1.43±0.12A	0.94±0.4A
	b5	Nonanal		tr	tr	tr	0.61±0A	0.71±0.08A	tr
	b6	Decanal		tr	tr	tr	tr	tr	tr
	c1	Hexanoic acid		2.14±0.46a	1.81±0.14a	2.5±0.45a	3.84±0.21B	4.11±0.39B	4.89±0.13A
	c2	Octanoic acid		0.39±0.08b	0.55±0.18ab	0.7±0.14a	2.22±0.19A	2.18±0.29A	2.09±0.19A
	c3	(E)-2-Hexenoic acid		tr	tr	tr	tr	tr	tr
	d1	Ethyl caproate	Esters	1.06±0.4a	1.18±0.34a	1.3±0.26a	1.69±0.42B	2.59±0.17A	2.33±0.13A
	d2	(Z)-3-Hexenyl acetate		tr	tr	tr	tr	tr	tr
	d3	Hexyl acetate		0.41±0.03a	0.46±0.04a	0.4±0.1a	0.34±0.6B	1.89±0.12A	0.99±0.15B
	d4	Ethyl octanoate		1.18±0.42b	1.78±0.23a	2.08±0.17a	3.39±0.78B	6.36±0.28A	3.69±0.83B
	g1	Styrene	Benzenes	tr	tr	tr	1.31±0.06A	tr	tr
	g2	Benzaldehyde		3.53±0.26a	3.41±0.21a	3.41±0.13a	4.78±0.16A	5.26±0.55A	5.19±0.2A
	g3	Phenylacetaldehyde		1.3±0.14c	2.26±0.54b	3.15±0.22a	2.77±0.24A	3.29±0.29A	2.93±0.32A
	g4	3,4-Dimethylbenzaldehyde		45.82±3.1a	35.85±2.28b	47.2±2.9a	24.41±3.87C	52.68±2.84A	32.62±5.03B
	g7	4-Methylphenol		3.65±0.47b	6.36±0.36a	3.42±0.53b	6.8±1.66B	10.72±0.54A	6.82±0.63B
	g8	Phenol		tr	1.86±0a	tr	0.7±0.49B	2.93±0.22A	1.25±0.39B
	g9	4-Ethylphenol		2.26±0.12b	3.61±0.17a	1.87±0.31b	4.16±0.59B	9.06±0.71A	4.83±0.47B
	k1	β-Myrcene	Terpenes	0.25±0.06a	0.22±0a	tr	0.77±0.08A	0.64±0.03B	0.66±0.06AB
	k2	D-Limonene		1.74±0.16b	2.53±0.08a	1.52±0.29b	2.4±0.28A	2.35±0.08A	2.06±0.29A
	k3	Cineole		tr	tr	tr	tr	tr	tr
	k4	γ-Terpinene		tr	tr	tr	0.42±0.04AB	0.3±0.05B	0.49±0.1A
	k5	Linalool		5.12±0.29b	7.21±0.14a	4.79±0.23b	4.5±0.2B	8.21±0.56A	4.76±0.36B
	k6	Hotrienol		tr	tr	tr	tr	tr	tr
	k7	α-Terpineol		0.89±0b	1.86±0.12a	tr	3.41±0.39B	6.11±0.21A	3.45±0.38B
	k8	Citronellol		0.45±0.17a	0.33±0a	tr	2.36±0.02B	2.9±0.21A	2.19±0.31B
	k9	Nerol		2.4±0.09ab	2.8±0.31a	2.09±0.23b	2.27±0.14A	2.54±0.14A	2.27±0.22A
	k10	Geraniol		11.93±1.01b	19.98±0.99a	10.88±2.14b	18.46±2.51B	29.51±0.82A	18.72±1.38B
	m1	Vitispirane A	Norisoprenoids	3.34±0.04a	3.35±0.29a	2.02±0.2b	2.17±0.07A	2.08±0.06AB	1.94±0.1B
	m2	Vitispirane B		0.77±0.15a	tr	tr	1.63±0.08A	1.58±0.17A	1.69±0.27A
	m3	β-Cyclociral		tr	tr	tr	tr	tr	tr
	m4	TDN		tr	tr	tr	tr	tr	tr
	m5	(Z)-β-Damascenone		0.94±0.21b	1.25±0.07a	0.76±0.09b	1.54±0.05B	1.83±0.12A	1.49±0.16B
	m6	(E)-β-Damascenone		5.71±0.56b	7.74±0.22a	4.4±0.42c	6.32±0.36B	8.44±0.05A	4.38±0.26C
	m7	Geranylacetone		4.11±0.23b	5.4±0.29a	3.65±0.52b	3.63±0.3B	6.48±0.32A	2.88±0.85B
	m8	β-Ionone		0.81±0a	0.96±0.12a	tr	tr	tr	tr
		Total volatile compounds	Total	965.51±68.820	985.65±72.910	1076.07±67.210	1926.05±68.930	2038.57±62.490	2053.32±60.6
	All values are reported as means ± SD of three biological replicates. Different letters within a vintage indicate significant differences among berries (Duncan’s multiple range test at p < 0.05). 'tr' indicates trace amount.

## Sheet: Sheet7
	Supplementary Table 7. Concentration of volatile compounds in different treatment wine at the end of the alcoholic fermentation and malolactic fermentation in 2016 (μg/L)
		Compounds	Categories	AF			MLF
				CK	Grass	Film	CK	Grass	Film
	a1	1-Hexanol	C6/C9 compounds	1689.33±41.77a	1670.87±204.12a	1799.84±68.68a	1570.48±342.44A	1592.43±52.9A	1851.22±55.51A
	a2	(E)-3-Hexen-1-ol		34.5±1.75a	33.98±2.89a	33.48±3.76a	30.91±1.95A	33.04±2.07A	31.86±1.82A
	a3	(Z)-3-Hexen-1-ol		24.26±0.59a	27.16±1.41a	27.18±1.96a	29.38±1.39AB	26.88±3.68B	34.39±0.55A
	a4	(E)-2-Hexen-1-ol		55.73±2.33ab	51.01±1.38b	58.34±2.28a	49.99±1.23B	55.27±1.1A	54.76±2.2AB
	a5	(Z)-2-Hexen-1-ol		18.72±0.3c	22.75±0.28b	24±0.42a	17.05±1.3B	18.71±0.71B	23.29±0.23A
	a6	C6/C9 compounds		1822.54±46.74a	1805.77±210.08a	1942.84±77.1a	1697.81±348.31B	1726.33±60.46B	1995.52±60.31A
	a7	Butanol	Higher alcohols	1554.13±174.83a	1674.58±138.19a	1741.26±242.5a	1805.81±165.48A	1745.74±100.07A	2136.51±107.57A
	a8	Isobutanol		15720.09±1302.9a	18663.24±94.89a	19584.53±1843.93a	14635.41±746.16B	18387.64±147.82A	16018.38±1391.31AB
	a9	Pentanol		45.51±0.53b	43.95±1.03b	49.49±0.37a	44.56±2.67A	45.25±2.87A	51.33±3.11A
	a10	Isopentanol		201868.81±11634.59a	208891.68±6819.75a	199343.19±3235.77a	180409.28±6333.37AB	195565.69±1208A	163555.8±8129.1B
	a11	3-Methyl-1-pentanol		309.72±7.03ab	283.29±10.2b	328.53±9.97a	319.12±9.15AB	291.85±6.48B	330.14±10.97A
	a12	1-Heptanol		15.62±0.39ab	16.56±2.42a	9.71±2.44b	20.5±3.37A	21.66±4.74A	15.97±3.73A
	a13	Octanol		7.95±0.45a	6.74±0.35b	5.5±0.06c	10.31±0.62A	7.04±0.36B	9.28±0.23A
	a14	1-Octen-3-ol		2.43±0.06b	6.01±0.1a	2.19±0.58b	2.78±0.16B	5.78±0.83A	3.39±0.47B
	a15	(E)-2-octenol		tr	tr	tr	tr	tr	tr
	a16	2-Ethylhexanol		tr	tr	tr	tr	tr	tr
	a17	Nonanol		2.16±0.07a	2.07±0.24a	1.66±0.49a	1.94±0.08A	1.92±0.18A	1.96±0.03A
	a18	(Z)-6-Nonenol		0.42±0.02a	0.35±0.29a	0.49±0.02a	0.61±0.17A	0.4±0.07A	0.51±0.06A
	a19	Decanol		13.13±0.3a	12.07±1.48a	13.85±0.7a	13.64±1.52A	12.7±0.64A	13.08±1.43A
	a20	Benzyl alcohol		467.03±37.16a	550.06±52.61a	513.92±95.66a	307.17±90.93B	486.74±10.59A	436.66±14.35AB
	a21	2-Phenylethanol		39163.63±2356.28b	59460.68±9460.89ab	67074.74±10379.65a	38596.07±1304.65A	43820.95±1636.24A	51574.89±7885.39A
	a22	3-Ethyl-4-methylpentanol		tr	tr	tr	tr	tr	tr
	a23	2,3-Butanediol		3806.96±287.95a	4432.67±1036.18a	4485.65±893.37a	2611.15±2151.8A	3367.79±203.9A	4369.59±49.51A
	a24	Higher alcohols		262977.59±15802.56b	294043.95±17618.62a	293154.71±16705.51a	238778.35±10810.13A	263761.15±3322.79A	238517.49±17597.26A
	b1	Ethyl acetate	Acetate esters	39738.86±600.3c	58451.54±1584.35b	71590.44±2726.24a	3804.51±377.46B	7890.43±218.52A	7636.9±302.7A
	b2	Butyl acetate		78.49±1.31b	87.28±3.86a	79.19±1.49b	55.32±0.56B	64.22±2.83A	58.62±1.42AB
	b3	Isoamyl acetate		1365.07±62.41b	1739.87±144.46a	1591.27±58.79ab	352.29±19.65C	654.5±7.32A	498.44±1.46B
	b4	Hexyl acetate		12.48±1.42a	14.03±0.57a	12.59±0.8a	3.08±1.06B	6.47±0.62A	5.07±0.34AB
	b5	Phenethyl acetate		26.64±0.37a	29.16±0.69a	24.7±2.86a	14.28±1.19A	17.01±1.18A	15.22±1.29A
	b6	Acetate esters		41221.54±665.81c	60321.88±1733.93b	73298.19±2790.18a	4229.48±399.92B	8632.63±230.47A	8214.25±307.21A
	b7	Ethyl butyrate	Ethyl esters	236.12±27.43a	272.76±12.04a	255.67±10.92a	216.11±11.95A	260.77±22.5A	229.06±5.85A
	b8	Ethyl 3-hexenoate		tr	tr	tr	tr	tr	tr
	b9	Ethyl caproate		1096.19±139.71a	1391.14±89.12a	1191.04±64.7a	434.44±24.13B	509.9±1.99A	442.25±18.77B
	b10	Ethyl heptanoate		1.2±1a	1.48±0.08a	1.26±0.1a	1.11±0.06B	1.22±0.05B	1.49±0A
	b11	Ethyl lactate		1338.65±162.56ab	1541.26±19.88a	1015.5±145.48b	17811.21±463.2A	18418.87±144.74A	16061.75±454.18B
	b12	Ethyl 2-hexenoate		4.69±1.74a	4.64±2.56a	7.95±1.05a	3.66±0.24A	3.05±2.2A	6.12±0.94A
	b13	Ethyl caprylate		1302.33±124.9b	1794.21±61.55a	1314.13±85.38b	1015.98±79.62B	1280.86±8.19A	1108.93±73.66AB
	b14	Ethyl nonanoate		2.42±0.51a	2.6±0.4a	3.12±0.06a	1.83±0.08A	1.97±0.12A	2.05±0.04A
	b15	Ethyl 3-hydroxybutyrate		8.38±0.15b	9.75±0.2a	9.61±0.64ab	6.81±0.11C	7.58±0.01A	7.27±0.04B
	b16	Ethyl decanoate		1319.37±17.62b	1653.65±22.8a	1475.41±83.42b	751.93±35.22B	1016.41±16.65A	847.21±56.09B
	b17	Diethyl succinate		178.53±66.67a	206.31±23.48a	281.71±8.29a	317.48±12.09A	284.66±12.33A	311.6±11.75A
	b18	Ethyl 9-decenoate		163.32±7.38a	177.69±7.01a	178.75±14.06a	158.71±7.07A	147.64±7.01A	168.82±7.1A
	b19	Ethyl phenylacetate		1.7±0.14a	1.89±0.09a	1.01±0.57a	1.79±0.32A	2.23±0.19A	1.48±0.36A
	b20	Ethyl myristate		5.21±0.28a	5.15±0.23a	3.8±0.31b	4.8±0.04A	4.09±0.18B	3.7±0.18B
	b21	Ethyl laurate		1045.97±29.4b	1293.7±71.94a	1217.23±99.09ab	579.71±29.56A	678.56±129.84A	703.21±69.91A
	b22	Ethyl palmitate		40.66±4.12a	39.09±10.38a	52.27±2.05a	27.1±3.77B	37.2±1.17A	34.28±3.31AB
	b23	Ethyl esters		6744.74±583.61b	8395.32±321.76a	7008.46±516.12b	21332.67±667.46A	22655.01±347.17A	19929.22±702.18A
	b24	Methyl octanoate	Other esters	2.24±0.21a	2.37±0.11a	2.21±0.5a	1.96±0A	1.84±0.09A	1.93±0.11A
	b25	Isoamyl hexanoate		6.22±0.63b	8.07±0.47a	9.53±0.22a	4.97±0.21B	5.5±0.03A	5.26±0.15AB
	b26	Isobutyl octanoate		0.77±0.09b	0.83±0.05ab	0.97±0a	0.7±0.01B	0.75±0.02A	0.74±0A
	b27	Methyl decanoate		16.05±2.36a	17.3±2.55a	18.61±0.32a	11.46±0.33B	13.15±0.2A	11.41±0.43B
	b28	Isoamyl octanoate		11.8±1.79a	13.41±0.29a	13.03±1.65a	6.93±0.48B	9.54±0.43A	8.16±0.56AB
	b29	Isoamyl lactate		335.51±27.7b	425.71±35.43ab	460.23±49.51a	276.04±30.96A	227.12±41.48A	288.98±3.59A
	b30	Isoamyl decanoate		17.72±6.53a	21.03±0.53a	25.14±0.07a	10.43±0.66C	17.71±0.63A	12.83±0.65B
	b31	Other esters		390.31±39.31b	488.72±39.43ab	529.72±52.27a	312.49±32.65A	275.61±42.88A	329.31±5.49A
	c1	Isobutyric acid	Acids	1082.18±159.18a	980.15±71.29a	925.7±101.17a	1294.12±140.03A	971.5±217.98A	1089.18±229.59A
	c2	Isovaleric acid		774.11±49.17a	833.33±105.13a	904.01±19.41a	833.38±29.04A	707.9±101.7A	872.16±9.75A
	c3	Hexanoic acid		326.74±15.94a	323.7±30.82a	241.81±15.3b	301.27±3.44A	265.41±43.64A	273.83±8.49A
	c4	(E)-2-Hexenoic acid		34.61±1.83a	33.4±4.71a	38.41±2.77a	43.43±1.54A	42.58±7.06A	53.62±5.24A
	c5	Octanoic acid		601.05±13.63a	592.83±11.97a	498.25±2.59b	561.3±10.19A	566.53±0.38A	536.22±33.07A
	c6	Decanoic acid		180.74±1.23a	178.05±1.56a	167.34±3.61b	173.34±1.57A	172.05±1.53A	170.69±4.16A
	c7	Acids		2999.43±240.98a	2941.46±225.48a	2775.52±144.85ab	3206.84±185.81A	2725.97±372.29B	2995.7±290.3B
	d1	Acetoin	Carbonyl compounds	1421.53±57.49b	1898.84±88.91a	1593.54±81.36b	4094.6±169.32C	6546.83±287.98A	5037.89±210.77B
	d2	Nonanal		1.77±0.01a	1.25±0.02ab	0.66±0.33b	1.16±0.33A	1.42±0.07A	1.42±0.11A
	d3	Decanal		6.59±0.88b	8.84±0.51a	9.64±0.3a	2.35±0.35C	5.44±0.03B	6.51±0.03A
	d4	Benzaldehyde		1.32±0.01a	1.66±0.07a	1.18±0.31a	0.96±0.19A	1.3±0.15A	1.04±0.03A
	d5	Phenylacetaldehyde		5.1±0.27a	4.54±1a	4.78±0.32a	7.6±0.28A	8±0.33A	8.47±0.45A
	d6	Carbonyl compounds		1436.31±58.66bc	1915.13±90.51a	1609.8±82.62b	4106.67±170.47C	6562.99±288.56A	5055.33±211.39B
	g1	β-Myrcene	Terpenes	0.16±0a	0.16±0.01a	tr	0.06±0.01A	0.1±0.03A	tr
	g2	D-Limonene		0.86±0.1b	1.59±0.13a	0.71±0.03b	0.93±0.05B	1.51±0.06A	0.77±0.14B
	g3	Linalool		4.47±0.27b	6.47±0.28a	4.22±0.05b	4.98±0.42B	7.07±0.41A	3.64±0.67B
	g4	α-Terpineol		0.71±0.03b	1±0.06a	0.5±0.08c	0.77±0.15B	1.32±0.07A	tr
	g5	Citronellol		6.9±0.18a	5.42±0.47ab	4.1±0.69b	5.25±0.15C	7±0.06A	6.07±0.16B
	g6	Neroliol		2.29±0.11b	2.82±0.21a	2.09±0.11b	2.18±0.01A	2.47±0.23A	2.35±0.28A
	g7	Geraniol		13.64±0.7b	18.16±0.53a	12.91±0.35b	11.9±0.14B	16.53±0.91A	11.98±0.5B
	g8	Terpenes		29.03±1.39b	35.62±1.69a	24.53±1.31c	26.07±0.93B	36±1.77A	24.81±1.75B
	k1	β-Damascenone	Norisoprenoids	2.49±0.01b	3.6±0.02a	2.35±0.21b	1.34±0.02B	2.23±0.07A	1.3±0.11B
	k2	Geranylacetone		2.24±0.15b	3.57±0.12a	1.92±0.1b	2.39±0.11B	3.35±0.04A	2.09±0.11C
	k3	α-Ionone		tr	0.15±0a	tr	tr	0.12±0A	0.07±0.04AB
	k4	β-Ionone		0.99±0b	1.25±0.07a	1±0.11b	1.3±0.77A	1.77±0.06A	1.01±0.02A
	k5	Norisoprenoids		5.72±0.16b	8.57±0.21a	5.27±0.42b	5.03±0.9B	7.47±0.17A	4.47±0.28B
	m1	4-Methylphenol	Benzenes	6.41±0.24a	6.95±0.31a	6.42±0.25a	5.88±0.15A	5.65±0.51A	5.53±0.21A
	m2	Phenol		13.45±0.46b	16.17±1.01a	13.95±0.41b	13.24±1.08A	16.13±0.73A	13.44±0.9A
	m3	4-Ethylphenol		3.02±0.25b	4.09±0.41a	3.45±0.3ab	3.08±0.36B	4.09±0.29A	3.52±0.19AB
	m4	Volatile phenols		22.87±0.47b	27.22±1.11a	23.81±0.96b	22.21±0.94B	25.87±0.86A	22.5±0.57B
	n1	Styrene		534.67±21.21a	547.75±11.33a	529.05±15.13a	697.64±12.57A	676.48±13.03A	702.75±26.87A
	n2	Naphthalene		19.38±1.42a	18.87±1.4a	19.86±2.12a	23.39±0.7A	22.9±2.14A	23.39±1.41A
	n3	Benzenes		554.05±19.79a	566.62±9.21a	548.91±13.73a	721.03±11.16A	699.38±10.9A	726.13±26.17A
	p1	3-Methylthiopropanol	Others	66.75±2.16a	55.53±2.14b	63.38±3.96ab	48.42±1.93AB	44.45±1.66B	50.91±0.84A
	p3	3,7-Dimethyl-6-octanolide		28.62±0.74b	32.48±1.05a	30.95±1.03ab	25.16±0.87B	28±0.69A	27.4±0.66AB
		Total volatile compounds	Total	318276.63±17461.91b	370611.05±20254.11a	380992.28±20389.1a	274490.02±12630.54AB	307154.99±4679.81A	277870.54±19203.840AB
	All values are reported as means ± SD of three biological replicates. Different letters within a vintage indicate significant differences among berries (Duncan’s multiple range test at p < 0.05). 'tr' indicates trace amount.

## Sheet: Sheet8
	Supplementary Table 8. Concentration of volatile compounds in different treatment wine at the end of the alcoholic fermentation and malolactic fermentation in 2017 (μg/L)
		Compounds	Categories	AF			MLF
				CK	Grass	Film	CK	Grass	Film
	a1	1-Hexanol	C6/C9 compounds	3197.84±99.65a	2852.2±358.59a	3591.64±331.39a	3814.71±165.45A	2766.43±143.19B	4026.26±147A
	a2	(E)-3-Hexen-1-ol		81.49±14.83a	88.71±4.64a	104.25±12.12a	108.89±1.42B	120.39±2.79A	94.56±4.85C
	a3	(Z)-3-Hexen-1-ol		27.91±0.41b	30.43±1.53b	42.44±0.99a	30.55±2.82C	57.15±1.4A	44.85±2.35B
	a4	(E)-2-Hexen-1-ol		59.02±1.01b	54.52±0.15c	65.76±1.71a	57.86±1.9A	62.03±1.1A	59.66±3.48A
	a5	(Z)-2-Hexen-1-ol		22.5±0.3b	24.88±0.71a	26±0.33a	19±1.98B	24.23±1.07A	27.58±0.34A
	a6	C6/C9 compounds		3388.76±116.2b	3050.74±365.62bc	3830.09±346.540a	4031.01±173.57A	3030.23±149.55B	4252.91±158.0A
	a7	Butanol	Higher alcohols	2419.52±64.03c	2689.43±64.52b	2953.76±86.87a	1762.6±121.28B	1960.05±43.32AB	2102.94±122.16A
	a8	Isobutanol		39375.77±142.14c	42101.34±104.15b	44969.93±548.88a	38352.91±519.24B	41010.14±688.04A	41774.01±882.17A
	a9	Pentanol		64.35±0.78ab	60.21±0.71b	67.77±2.71a	60.9±1.53A	64.25±2.38A	63.91±1.46A
	a10	Isopentanol		227335.11±20233.32a	232854.03±2159.25a	259080.86±888.69a	260399.52±1386.53B	300521.25±8777.66A	199502.41±2673.2C
	a11	3-Methyl-1-pentanol		283.78±8.68a	278.81±32.2a	315.45±28.07a	311.2±3.99A	325.33±0.1A	295.91±17.36A
	a12	1-Heptanol		62.67±1.22ab	60.35±6.45b	75.14±3.11a	77.49±3.21B	116.15±1.37A	81.22±3.83B
	a13	Octanol		20.14±1.4a	19.61±1.67a	21.95±2.03a	22.4±1.33C	31.38±1.06A	26.12±0.79B
	a14	1-Octen-3-ol		9.21±2.41a	9.83±0.82a	10.47±0.39a	11.19±0.76A	10.32±0.7A	11.54±0.44A
	a15	(E)-2-octenol		2.27±0.86a	2.56±0.29a	2.76±0.31a	2.46±0.03C	3.01±0.2B	3.61±0.2A
	a16	2-Ethylhexanol		2.51±0.38a	2.59±0.74a	3.25±0.66a	2.82±0.05A	2.58±0.43A	0.72±0.1B
	a17	Nonanol		2.12±0b	2.1±0.11b	2.46±0.14a	2.17±0.26B	3.64±0.14A	2.6±0.04B
	a18	(Z)-6-Nonenol		0.17±0.03a	0.15±0.11a	0.31±0.02a	0.17±0.02A	0.19±0.02A	0.14±0.01A
	a19	Decanol		15.53±0.34a	15.11±0.42a	16.34±0.69a	15.01±0.01B	20.1±0.67A	15.4±0.59B
	a20	Benzyl alcohol		445.72±5.38a	422.52±40.12a	470.04±8a	455.74±11.51A	443.79±14.35A	468.53±8.04A
	a21	2-Phenylethanol		111642.24±10187.06b	124226.26±3506.12ab	137741.8±5728.14a	111328.06±13218.06C	201137.72±1563.73A	145646.18±6119.62B
	a22	3-Ethyl-4-methylpentanol		9.88±2.14a	11.35±3.51a	10.12±0.95a	10.11±0.78B	17.9±0.65A	10.51±0.82B
	a23	2,3-Butanediol		2156.78±130.55a	2231.4±140.92a	2544.47±135.36a	2761.17±88.44A	2503.02±110.8A	2646.27±131.65A
	a24	Higher alcohols		383847.77±30780.72b	404987.65±6062.11ab	448286.88±7435.02a	415575.92±15357.03B	548170.82±11205.62A	392652.02±9962.48B
	b1	Ethyl acetate	Acetate esters	47829.21±1437.05c	68370.48±837.48b	76838.11±1263.54a	8730.89±270.11B	11858.3±229.06A	10063.76±918.56AB
	b2	Butyl acetate		88.49±6.68c	162.04±4.15a	131.54±3.63b	77.68±2.82B	97.14±2.4A	94.44±3.27A
	b3	Isoamyl acetate		2380.21±302.03a	2909.91±133.77a	2612.08±97.72a	727.7±19.5AB	807.35±29.71A	584.15±101.07B
	b4	Hexyl acetate		10.45±1.21a	14.8±4.34a	11.68±0.87a	2.79±0.77A	3.13±0.19A	1.03±0.4B
	b5	Phenethyl acetate		44.6±2.07b	51.84±0.31a	52±0.13a	26.74±1.45B	33.59±1.43A	25.69±1.37B
	b6	Acetate esters		50352.96±1749.04c	71509.07±980.05b	79645.41±1365.89a	9565.8±294.65C	12799.51±262.79A	10769.07±1024.67B
	b7	Ethyl butyrate	Ethyl esters	444.87±14.2a	499.26±43.34a	458.02±4.26a	438.51±27.3AB	519.85±21.02A	407.06±34.12B
	b8	Ethyl 3-hexenoate		1.58±0.33a	2.01±0.12a	1.63±0.04a	1.53±0.02B	1.86±0.08A	1.64±0.06B
	b9	Ethyl caproate		1683.94±0.22c	2211.5±26.15a	1864.93±53.66b	497.68±34.19B	776.97±23.56A	748.46±61.09A
	b10	Ethyl heptanoate		2.85±0.34a	3.37±0.17a	3.33±0.18a	2.03±0.04AB	2.46±0.03A	1.48±0.44B
	b11	Ethyl lactate		3337.13±157a	3749.74±207.58a	3064.85±275.81a	50388.08±4210.51A	60849.74±3113.7A	54849.52±5084.86A
	b12	Ethyl 2-hexenoate		1.58±0.17a	1.83±0.18a	1.37±0.08a	0.57±0.04B	1.22±0.29A	0.36±0B
	b13	Ethyl caprylate		1468.85±73.92b	2234.46±188.34a	1881.07±104.48ab	1269.67±180.88B	1881.31±118.77A	988.26±22.14B
	b14	Ethyl nonanoate		9.91±0.7a	9.92±1.25a	11.55±0.94a	11.88±0.31B	16.97±0.84A	10.23±0.5B
	b15	Ethyl 3-hydroxybutyrate		6.11±0.34a	6.61±0.28a	6.5±0.08a	6.38±0.18A	6.57±0.1A	6.15±0.23A
	b16	Ethyl decanoate		3278.7±303.32b	4235.1±244.66a	3597.73±111.74ab	2544.43±212.82B	3485.74±324.99A	2945.58±175.7AB
	b17	Diethyl succinate		89.73±5.74b	114.06±2.79a	73.43±0.39c	50.65±2.24A	55.66±3.14A	51.11±2.11A
	b18	Ethyl 9-decenoate		179.44±0.42a	177.82±0.27a	179.05±1.57a	177.98±0.08AB	179.5±1.07A	176.78±0.2B
	b19	Ethyl phenylacetate		1.87±0.16a	1.58±0.32a	1.41±0.02a	2.74±0.46A	3.12±0.18A	1.88±0.57A
	b20	Ethyl myristate		10.76±0.01ab	10.69±0.06b	10.82±0.01a	10.86±0.04A	10.98±0.01A	10.86±0.14A
	b21	Ethyl laurate		1190.24±23.34c	1553.72±9.65a	1297.79±22.13b	627.33±9.92B	676.23±11.75A	612.74±2.47B
	b22	Ethyl palmitate		10.65±0.01ab	10.62±0.02b	10.68±0a	10.76±0.04A	10.76±0.04A	10.71±0A
	b23	Ethyl esters		11718.21±580.22b	14822.29±725.18a	12464.16±575.39b	56041.08±4679.07BC	68478.94±3619.57A	60822.82±5384.63B
	b24	Methyl octanoate	Other esters	11.66±1.49a	13.33±0.67a	14.71±0.73a	13.74±1.23B	17.11±1A	10.18±0.34C
	b25	Isoamyl hexanoate		56.08±4.53b	59.74±2.38ab	69.93±4.44a	63.9±5.62A	73.45±0.1A	44.04±0.06B
	b26	Isobutyl octanoate		tr	tr	tr	tr	tr	tr
	b27	Methyl decanoate		27.48±0.85a	30.22±0.37a	27.58±1.23a	127.42±3.67B	202.85±13.36A	226.82±14.07A
	b28	Isoamyl octanoate		695.74±3.37b	765.96±7.73a	709.34±8.72b	703.47±0.19B	732.84±1.87A	695.78±3.39C
	b29	Isoamyl lactate		6.64±0.12a	6.63±0.12a	6.96±0.1a	6.75±0.13B	8.22±0.08A	7.18±0.19B
	b30	Isoamyl decanoate		13.75±1.38b	13.71±2.48b	21.14±1.13a	16.66±1.76B	23.25±0.77A	16.27±0.6B
	b31	Other esters		811.35±11.74b	889.59±13.75a	849.66±16.35ab	931.94±12.60B	1057.72±17.180A	1000.27±18.65AB
	c1	Isobutyric acid	Acids	1759.02±106.67a	1401±53.19b	1486.94±38.96b	1240.45±146.86A	1520.39±77.77A	1408.18±87.61A
	c2	Isovaleric acid		1525.23±17.76a	1303.72±42.84b	1263.63±96.36b	2786.2±123.54A	1940.62±141.82B	2096.45±73.83B
	c3	Hexanoic acid		700.13±7.37a	665.07±73.86a	689.52±18.02a	1185.13±117.93A	972.83±120.15A	1011.77±17.06A
	c4	(E)-2-Hexenoic acid		75.04±1.63a	74.76±2.3a	75.8±2.34a	81.36±0.22A	77.21±1.21B	80.28±1.8AB
	c5	Octanoic acid		858.34±26.6a	798.5±110.97a	819.25±12.95a	1233.46±192.39A	908.62±210.04A	920.45±116.78A
	c6	Decanoic acid		212.87±7.8a	202.39±38.65a	232.07±4.58a	224.84±2.32A	172.65±15.97A	188.43±33.97A
	c7	Acids		5130.63±167.83a	4445.44±321.81b	4567.21±173.21b	6751.44±583.26A	5592.32±566.96B	5705.56±331.05B
	d1	Acetoin	Carbonyl compounds	1754.63±51.55b	2099.91±42.28b	2571.44±212.65a	3261.58±127.2B	3945.6±113.32A	4060.45±89.99A
	d2	Nonanal		13.75±0.33a	14.98±0.56a	13.17±0.95a	9.88±0.32A	11.94±0.6A	10.31±1.34A
	d3	Decanal		6.21±0.22a	6.5±0.23a	7.13±0.56a	4.45±0.45A	5.16±0.34A	4.78±0.42A
	d4	Benzaldehyde		12.96±0.74ab	15.52±0.35a	11.55±1.35b	11.19±2.1B	18.4±1.43A	11.17±0.92B
	d5	Phenylacetaldehyde		6.47±0.09a	5.99±0.32a	5.83±0.26a	6.04±1.55A	10.21±1.04A	7.09±1.73A
	d6	Carbonyl compounds		1794.02±52.93c	2142.9±43.74b	2609.12±215.77a	3293.14±131.62B	3991.31±116.73A	4093.8±94.4A
	g1	β-Myrcene	Terpenes	0.5±0.03a	0.48±0.03a	0.49±0.02a	0.48±0.01A	0.46±0.01A	0.48±0.01A
	g2	D-Limonene		1.56±0.03b	1.81±0.04a	1.61±0.04b	1.5±0.05B	1.75±0.02A	1.59±0.02B
	g3	Linalool		4.03±0.21b	7.03±0.12a	3.75±0.3b	3.89±0.34B	7.18±0.16A	3.46±0.28B
	g4	α-Terpineol		0.48±0.02a	0.4±0.02a	0.47±0.08a	0.57±0.01B	0.72±0.06A	0.61±0AB
	g5	Citronellol		3.43±0.01b	4.77±0.15a	3.73±0.3b	3.94±0.09B	6.09±0.34A	4.88±0.81AB
	g6	Neroliol		3.38±0.17b	4.09±0.19a	2.99±0.05b	3.54±0.04B	4.08±0.13A	3.39±0.24B
	g7	Geraniol		12.49±0.2b	18.1±0.11a	13.04±1.23b	9.58±10.72B	13.63±1.71B	34.57±2.82A
	g8	Terpenes		25.87±0.67b	36.68±0.66a	26.08±2.02b	23.5±11.26BC	33.91±2.43B	48.98±4.18A
	k1	β-Damascenone	Norisoprenoids	3.99±0.6b	6.92±0.03a	3.26±0.77b	2.19±0.14B	3.72±0.17A	2.5±0.13B
	k2	Geranylacetone		2.05±0.13b	3.34±0.05a	1.92±0.08b	2.09±0.09B	3.58±0.03A	2.07±0.04B
	k3	α-Ionone		0.11±0.01a	0.12±0.01a	tr	0.09±0.01A	0.1±0.01A	tr
	k4	β-Ionone		0.98±0.13b	1.4±0.04a	1.01±0.06b	0.57±0.02A	1.31±0.68A	1.02±0.04A
	k5	Norisoprenoids		7.13±0.87b	11.78±0.13a	6.19±0.91b	4.94±0.26B	8.71±0.89A	5.59±0.21B
	m1	4-Methylphenol	Benzenes	11.43±0.31b	13.2±0.64a	10.75±0.1b	8.11±0.2B	9.08±0.17A	7.91±0.33B
	m2	Phenol		26.09±3.93a	31.92±0.19a	27.03±0.71a	33.87±3.45A	47±8.17A	35.3±5.83A
	m3	4-Ethylphenol		5.34±0.13b	8.48±0.6a	4.7±0.73b	4.3±0.15B	8.21±0.5A	3.9±0.3B
	m4	Volatile phenols		42.87±0.89b	53.61±1.05a	42.48±4.76b	46.29±3.47A	64.3±8.51A	47.1±5.88A
	n1	Styrene		462.33±1.99b	451.03±21.66b	562.2±1.32a	548.39±22.58B	637.68±19.81A	447.58±36.48C
	n2	Naphthalene		3.65±0.13a	3.58±0.03a	3.67±0.01a	3.76±0.01B	3.88±0.04A	3.69±0.02B
	n3	Benzenes		465.98±2.12b	454.61±21.69b	565.88±1.31a	552.15±22.56B	641.56±19.86A	451.26±36.46C
	p1	3-Methylthiopropanol	Others	61.72±5.94a	62.98±2a	73.26±0.84a	78.45±15.85A	110.5±6.46A	83.97±6.94A
	p3	3,7-Dimethyl-6-octanolide		28.2±0.02a	23.03±0.21b	20.95±1.32b	59.08±9.13AB	71.02±9.78A	42.15±5.47B
		Total volatile compounds	Total	457632.6±33468.3c	502436.76±8536.95b	552944.89±10134.57a	496908.45±21290.86B	643986.55±15977.82A	479928.4±17027.16B
	All values are reported as means ± SD of three biological replicates. Different letters within a vintage indicate significant differences among berries (Duncan’s multiple range test at p < 0.05). 'tr' indicates trace amount.

## Sheet: Sheet9
	Supplementary Table 8. OAVs of the aroma compounds in different treatment wine at the end of the alcoholic fermentation in 2016 and 2017
	Compounds	2016			2017
		CK	Grass	Film	CK	Grass	Film
	1-Hexanol	1.54±0.04a	1.52±0.19a	1.64±0.06a	2.91±0.09A	2.59±0.33A	3.27±0.3A
	(E)-3-Hexen-1-ol	0.03±0a	0.03±0a	0.03±0a	0.08±0.01A	0.09±0A	0.1±0.01A
	(Z)-3-Hexen-1-ol	0.02±0a	0.03±0a	0.03±0a	0.03±0B	0.03±0B	0.04±0A
	Butanol	0.01±0a	0.01±0a	0.01±0a	0.02±0C	0.02±0B	0.02±0A
	Isobutanol	0.21±0.02a	0.25±0a	0.26±0.02a	0.53±0C	0.56±0B	0.6±0.01A
	Isopentanol	3.36±0.19a	3.48±0.11a	3.32±0.05a	3.79±0.34A	3.88±0.04A	4.32±0.01A
	Octanol	0.01±0a	0.01±0b	0.01±0c	0.03±0A	0.02±0A	0.03±0A
	2-Phenylethanol	2.8±0.17b	4.25±0.68ab	4.79±0.74a	7.97±0.73B	8.87±0.25AB	9.84±0.41A
	2,3-Butanediol	0.03±0a	0.03±0.01a	0.03±0.01a	0.01±0A	0.01±0A	0.02±0A
	Ethyl acetate	5.3±0.08c	7.79±0.21b	9.55±0.36a	6.38±0.19C	9.12±0.11B	10.25±0.17A
	Isopentyl acetate	8.53±0.39b	10.87±0.9a	9.95±0.37ab	14.88±1.89A	18.19±0.84A	16.33±0.61A
	Hexyl acetate	0.01±0a	0.01±0a	0.01±0a	0.01±0A	0.01±0A	0.01±0A
	Phenethyl acetate	0.01±0a	0.02±0a	0.01±0a	0.02±0B	0.03±0A	0.03±0A
	Ethyl butyrate	0.59±0.07a	0.68±0.03a	0.64±0.03a	1.11±0.04A	1.25±0.11A	1.15±0.01A
	Ethyl caproate	13.7±1.75a	17.39±1.11a	14.89±0.81a	21.05±0C	27.64±0.33A	23.31±0.67B
	Ethyl heptanoate	0.01±0a	0.01±0a	0.01±0a	0.01±0A	0.02±0A	0.02±0A
	Ethyl caprylate	2.25±0.22b	3.09±0.11a	2.27±0.15b	2.53±0.13B	3.85±0.32A	3.24±0.18AB
	Ethyl nonanoate	0.01±0a	0.01±0a	0.01±0a	0.03±0A	0.03±0A	0.03±0A
	Ethyl decanoate	6.6±0.09b	8.27±0.11a	7.38±0.42b	16.39±1.52B	21.18±1.22A	17.99±0.56AB
	Ethyl 9-decenoate	1.63±0.07a	1.78±0.07a	1.79±0.14a	1.79±0A	1.78±0A	1.79±0.02A
	Ethyl myristate	<0.01	<0.01	<0.01	0.01±0AB	0.01±0B	0.01±0A
	Methyl octanoate	0.01±0a	0.01±0a	0.01±0a	0.06±0.01A	0.07±0A	0.07±0A
	Methyl decanoate	0.32±0.05a	0.35±0.05a	0.37±0.01a	0.55±0.02A	0.6±0.01A	0.55±0.02A
	Isoamyl octanoate	0.06±0.01a	0.07±0a	0.07±0.01a	3.48±0.02B	3.83±0.04A	3.55±0.04B
	Isoamyl lactate	2.68±0.22b	3.41±0.28ab	3.68±0.4a	0.05±0A	0.05±0A	0.06±0A
	Isobutyric acid	0.47±0.07a	0.43±0.03a	0.4±0.04a	0.76±0.05A	0.61±0.02B	0.65±0.02B
	Isopentanoic acid	0.26±0.02a	0.28±0.04a	0.3±0.01a	0.51±0.01A	0.43±0.01B	0.42±0.03B
	Hexanoic acid	0.78±0.04a	0.77±0.07a	0.58±0.04b	1.67±0.02A	1.58±0.18A	1.64±0.04A
	Octanoic acid	1.2±0.03a	1.19±0.02a	1±0.01b	1.72±0.05A	1.6±0.22A	1.64±0.03A
	Acetoin	0.01±0b	0.01±0a	0.01±0b	0.01±0B	0.01±0B	0.02±0A
	Nonanal	0.71±0a	0.5±0.01ab	0.27±0.13b	5.5±0.13A	5.99±0.23A	5.27±0.38A
	Decanal	5.27±0.7b	7.07±0.41a	7.71±0.24a	4.97±0.18A	5.2±0.19A	5.71±0.45A
	Benzaldehyde	<0.01	<0.01	<0.01	0.01±0AB	0.01±0A	0.01±0B
	Phenylacetaldehyde	5.1±0.27a	4.54±1a	4.78±0.32a	6.47±0.09A	5.99±0.32A	5.83±0.26A
	Linalool	0.18±0.01b	0.26±0.01a	0.17±0b	0.16±0.01B	0.28±0A	0.15±0.01B
	Citronellol	0.07±0a	0.05±0ab	0.04±0.01b	0.03±0B	0.05±0A	0.04±0B
	Neroliol	<0.01	0.01±0a	<0.01	0.01±0B	0.01±0A	0.01±0B
	β-Damascenone	17.77±1.51b	25.75±0.15a	16.75±0.07b	28.47±5.47B	49.44±0.22A	23.29±4.25B
	Geranylacetone	0.04±0b	0.06±0a	0.03±0b	0.03±0B	0.06±0A	0.03±0B
	α-Ionone	<0.01	0.06±0a	<0.01	0.04±0.01A	0.05±0.01A	<0.01
	β-Ionone	10.95±0.04b	13.9±0.76a	11.12±1.21b	10.94±1.41B	15.61±0.39A	11.22±0.71B
	Phenol	0.43±0.01b	0.52±0.03a	0.45±0.01b	0.84±0.13A	1.03±0.01A	0.87±0.02A
	4-Ethylphenol	0.01±0b	0.01±0a	0.01±0ab	0.01±0B	0.02±0A	0.01±0B
	3-Methylthiopropanol	0.07±0a	0.06±0b	0.06±0ab	0.06±0.01A	0.06±0A	0.07±0A

## Sheet: Sheet10
	Supplementary Table 9. OAVs of the aroma compounds in different treatment wine at the end of the malolactic fermentation in 2016 and 2017
	Compounds	2016			2017
		CK	Grass	Film	CK	Grass	Film
	1-Hexanol	1.43±0.31a	1.45±0.05a	1.68±0.05a	3.47±0.15A	2.51±0.13B	3.66±0.13A
	(E)-3-Hexen-1-ol	0.03±0a	0.03±0a	0.03±0a	0.11±0B	0.12±0A	0.09±0C
	(Z)-3-Hexen-1-ol	0.03±0ab	0.03±0b	0.03±0a	0.03±0C	0.06±0A	0.04±0B
	Butanol	0.01±0a	0.01±0a	0.01±0a	0.01±0B	0.01±0AB	0.01±0A
	Isobutanol	0.2±0.01b	0.25±0a	0.21±0.02ab	0.51±0.01B	0.55±0.01A	0.56±0.01A
	Isopentanol	3.01±0.11ab	3.26±0.02a	2.73±0.14b	4.34±0.02B	5.01±0.15A	3.33±0.04C
	Octanol	0.01±0a	0.01±0b	0.01±0a	0.03±0C	0.04±0A	0.03±0B
	2-Phenylethanol	2.76±0.09a	3.13±0.12a	3.68±0.56a	7.95±0.94C	14.37±0.11A	10.4±0.44B
	2,3-Butanediol	0.02±0.01a	0.02±0a	0.03±0a	0.02±0A	0.02±0A	0.02±0A
	Ethyl acetate	0.51±0.05b	1.05±0.03a	1.02±0.04a	1.16±0.04B	1.58±0.03A	1.34±0.12AB
	Isopentyl acetate	2.2±0.12c	4.09±0.05a	3.12±0.01b	4.55±0.12AB	5.05±0.19A	3.65±0.63B
	Phenethyl acetate	0.01±0a	0.01±0a	0.01±0a	0.01±0B	0.02±0A	0.01±0B
	Ethyl butyrate	0.54±0.03a	0.65±0.06a	0.57±0.01a	1.1±0.07AB	1.3±0.05A	1.02±0.09B
	Ethyl caproate	5.43±0.3b	6.37±0.02a	5.53±0.23b	6.22±0.43B	9.71±0.29A	9.36±0.76A
	Ethyl heptanoate	0.01±0b	0.01±0b	0.01±0a	0.01±0AB	0.01±0A	0.01±0B
	Ethyl caprylate	1.75±0.14b	2.21±0.01a	1.91±0.13ab	2.19±0.31B	3.24±0.2A	1.7±0.04B
	Ethyl nonanoate	<0.01	0.01±0a	0.01±0a	0.03±0B	0.05±0A	0.03±0B
	Ethyl decanoate	3.76±0.18b	5.08±0.08a	4.24±0.28b	12.72±1.06B	17.43±1.62A	14.73±0.88AB
	Ethyl 9-decenoate	1.59±0.07a	1.48±0.07a	1.69±0.07a	1.78±0AB	1.8±0.01A	1.77±0B
	Ethyl myristate	<0.01	<0.01	<0.01	0.01±0A	0.01±0A	0.01±0A
	Methyl octanoate	0.01±0a	0.01±0a	0.01±0a	0.07±0.01B	0.09±0A	0.05±0C
	Methyl decanoate	0.23±0.01b	0.26±0a	0.23±0.01b	2.55±0.07B	4.06±0.27A	4.54±0.28A
	Isoamyl octanoate	0.03±0b	0.05±0a	0.04±0ab	3.52±0B	3.66±0.01A	3.48±0.02C
	Isoamyl lactate	2.21±0.25a	1.82±0.33a	2.31±0.03a	0.05±0B	0.07±0A	0.06±0B
	Isobutyric acid	0.56±0.06a	0.42±0.09a	0.47±0.1a	0.54±0.06A	0.66±0.03A	0.61±0.04A
	Isopentanoic acid	0.28±0.01a	0.24±0.03a	0.29±0a	0.93±0.04A	0.65±0.05B	0.7±0.02B
	Hexanoic acid	0.72±0.01a	0.63±0.1a	0.65±0.02a	2.82±0.28A	2.32±0.29A	2.41±0.04A
	Octanoic acid	1.12±0.02a	1.13±0a	1.07±0.07a	2.47±0.38A	1.82±0.42A	1.84±0.23A
	Acetoin	0.03±0c	0.04±0a	0.03±0b	0.02±0B	0.03±0A	0.03±0A
	Nonanal	0.46±0.13a	0.57±0.03a	0.57±0.04a	3.95±0.13A	4.78±0.24A	4.12±0.54A
	Decanal	1.88±0.28c	4.35±0.02b	5.21±0.02a	3.56±0.36A	4.13±0.28A	3.83±0.34A
	Benzaldehyde	<0.01	<0.01	<0.01	0.01±0B	0.01±0A	0.01±0B
	Phenylacetaldehyde	7.6±0.28a	8±0.33a	8.47±0.45a	6.04±1.55A	10.21±1.04A	7.09±1.73A
	Linalool	0.2±0.02b	0.28±0.02a	0.15±0.03b	0.16±0.01B	0.29±0.01A	0.14±0.01B
	Citronellol	0.05±0c	0.07±0a	0.06±0b	0.04±0B	0.06±0A	0.05±0.01AB
	Neroliol	<0.01	<0.01	<0.01	0.01±0B	0.01±0A	0.01±0B
	β-Damascenone	9.57±0.79b	15.94±0.51a	9.32±0.16b	15.66±0.9B	26.57±1.19A	17.89±0.98B
	Geranylacetone	0.04±0b	0.06±0a	0.03±0c	0.03±0B	0.06±0A	0.03±0B
	α-Ionone	<0.01	0.05±0a	0.03±0.02ab	0.03±0A	0.04±0.01A	<0.01
	β-Ionone	14.42±8.59a	19.72±0.7a	11.2±0.24a	6.33±0.24A	14.5±7.54A	11.39±0.39A
	Phenol	0.43±0.03a	0.52±0.02a	0.43±0.03a	1.09±0.11A	1.52±0.26A	1.14±0.19A
	4-Ethylphenol	0.01±0b	0.01±0a	0.01±0ab	0.01±0B	0.02±0A	0.01±0B
	3-Methylthiopropanol	0.05±0ab	0.04±0b	0.05±0a	0.08±0.02A	0.11±0.01A	0.08±0.01A
